# Supplementary material for: Effect of Auxins on the Accumulation of Alkaloids in Ungrafted Annona emarginata (Schltdl.) H. Rainer and Annona emarginata (Schltdl.) H. Rainer Grafted with Annona atemoya Mabb
Source: Molecules. 2025 May 7;30(9):2070. doi: 10.3390/molecules30092070 (PMC12073484; doi:10.3390/molecules30092070)
Supplement: Supplementary file 1 [file molecules-30-02070-s001.zip]

Archive with 1 entries (1 files):
- molecules-3589954-supplementary.pdf
